# Supplementary material for: Single-cell transcriptomic landscape and the microenvironment of normal adjacent tissues in hypopharyngeal carcinoma
Source: BMC Genomics. 2024 May 17;25:489. doi: 10.1186/s12864-024-10321-2 (PMC11100249; doi:10.1186/s12864-024-10321-2)
Supplement: Supplementary file 1 — Supplementary Material 1. [file 12864_2024_10321_MOESM1_ESM.zip]

Archive with 7 entries (6 files):
- Supplemental material/Supplemental materials.docx
- Supplemental material/Supplementary Figure S1.tif
- Supplemental material/Supplementary Figure S2.tif
- Supplemental material/Supplementary Figure S3.tif
- Supplemental material/Supplementary Table 1.xlsx
- Supplemental material/Supplementary Table 2.xlsx
- Supplemental material/
