# Supplementary material for: Single-cell transcriptomic landscape and the microenvironment of normal adjacent tissues in hypopharyngeal carcinoma
Source: BMC Genomics. 2024 May 17;25:489. doi: 10.1186/s12864-024-10321-2 (PMC11100249; doi:10.1186/s12864-024-10321-2)
Supplement: Supplementary file 1 — Supplementary Material 1. [file 12864_2024_10321_MOESM1_ESM.zip › Supplemental material/Supplementary Table 1.xlsx]

## Sheet: Sheet1
Sample name	Sample ID	Hospital	Age/Sex	Ethnic	Histology	Smoker/Drinker	Weight（kg）	Sample	Surgery Date
HSCC_N1	M-21240647	Qilu Hospital of Shandong University	41/male	The Han nationality	Hypopharyngeal malignancy	Y/Y	61kg	normal adjacent tissues in hypopharyngeal carcinoma	2022-01-04
HSCC_N2	M-21240474	Qilu Hospital of Shandong University	74/male	The Han nationality	Hypopharyngeal malignancy	Y/Y	49kg	normal adjacent tissues in hypopharyngeal carcinoma	2022-01-04
HSCC_N3	M-21240488	Qilu Hospital of Shandong University	66/male	The Han nationality	Hypopharyngeal malignancy	Y/Y	70kg	normal adjacent tissues in hypopharyngeal carcinoma	2022-01-04
HSCC_N4	M-22023264	Qilu Hospital of Shandong University	50/male	The Han nationality	Hypopharyngeal malignancy	Y/Y	50kg	normal adjacent tissues in hypopharyngeal carcinoma	2022-02-14
HSCC_N5	M-22023021	Qilu Hospital of Shandong University	60/male	The Han nationality	Hypopharyngeal malignancy	Y/Y	74kg	normal adjacent tissues in hypopharyngeal carcinoma	2022-02-16
