# Supplementary material for: Single-cell transcriptomic landscape and the microenvironment of normal adjacent tissues in hypopharyngeal carcinoma
Source: BMC Genomics. 2024 May 17;25:489. doi: 10.1186/s12864-024-10321-2 (PMC11100249; doi:10.1186/s12864-024-10321-2)
Supplement: Supplementary file 1 — Supplementary Material 1. [file 12864_2024_10321_MOESM1_ESM.zip › Supplemental material/Supplementary Table 2.xlsx]

## Sheet: Sheet1
Sample name	Sample ID	Tissue Weight (mg)	Sample Temperature (℃)	Cell Concentration（10^5 cells/ml）	Activity（%）	Volume (ml)	Cell Grade
HSCC_N1	M-21240647	552	5.1	95.4	91.78	4	A
HSCC_N2	M-21240474	99	5.1	8.51	90.75	0.5	A
HSCC_N3	M-21240488	59	5.1	3.19	93.12	0.15	A
HSCC_N4	M-22023264	64	5.1	2.42	88.55	0.8	A
HSCC_N5	M-22023021	68	5.1	2.03	73.38	0.4	B
